# Supplementary material for: Phylostratigraphic tracking of cancer genes suggests a link to the emergence of multicellularity in metazoa
Source: BMC Biol. 2010 May 21;8:66. doi: 10.1186/1741-7007-8-66 (PMC2880965; doi:10.1186/1741-7007-8-66)
Supplement: Additional file 1 — Table S1. The file lists all the human genes that were considered in this analysis and associates them with their respective phylostratum. It further contains the lists of genes from all four databases used and the assignments to categories. [file 1741-7007-8-66-S1.xls]

## Sheet: hsCancerFinalGeneTablePhylostra
DATASET	Gene Symbol	Phylostratum	All_CancerGene_Lists	Sanger_Cosmic	Entrez_Cancer_Genes	Network_Of_Cancer_Genes	Entrez_Caretakers	Entrez_Gatekeepers	Entrez_Oncogene	Entrez_TumorSuppresor	Entrez_Gatekeepers_intersectionSanger_Cosmic	Entrez_Caretakers_intersection_Sanger_Cosmic	Entrez_Oncogene_intersection_Sanger_Cosmic	Entrez_TumorSuppresor_intersection_Sanger_Cosmic
TOTAL #		20259	3022	1610	1055	647	224	900	380	601	553	149	278	343
	15E1.2	1
	3'HEXO	1
	A0PJW7_HUMAN	1
	A2BP1	1
	A2M	1
	A3GALT2	1
	A4D198_HUMAN	1
	A4D2H4_HUMAN	1
	A4GALT	1
	A4GNT	1
	AAAS	1
	AACS	1
	AADAC	1
	AADACL1	1
	AADAT	1
	AAK1	1
	AAMP	1
	AARS	1
	AARSL	1
	AASDH	1
	AASDHPPT	1
	AASS	1
	AATK	1	AATK	AATK
	ABAT	1
	ABCA1	1				ABCA1
	ABCA10	1
	ABCA12	1
	ABCA13	1
	ABCA2	1
	ABCA3	1				ABCA3
	ABCA4	1
	ABCA5	1
	ABCA6	1
	ABCA7	1				ABCA7
	ABCA8	1
	ABCA9	1
	ABCB1	1	ABCB1		ABCB1		ABCB1	ABCB1		ABCB1
	ABCB10	1
	ABCB11	1				ABCB11
	ABCB4	1
	ABCB5	1
	ABCB6	1
	ABCB7	1
	ABCB9	1
	ABCC1	1
	ABCC10	1
	ABCC11	1
	ABCC12	1
	ABCC2	1
	ABCC3	1
	ABCC4	1	ABCC4		ABCC4			ABCC4	ABCC4
	ABCC5	1
	ABCC6	1
	ABCC8	1
	ABCC9	1
	ABCD1	1
	ABCD2	1
	ABCD3	1
	ABCD4	1
	ABCE1	1
	ABCF1	1
	ABCF2	1
	ABCF3	1
	ABCG1	1
	ABCG2	1	ABCG2		ABCG2		ABCG2
	ABCG4	1
	ABCG5	1
	ABCG8	1
	ABHD1	1
	ABHD10	1
	ABHD11	1
	ABHD13	1
	ABHD2	1	ABHD2	ABHD2
	ABHD3	1
	ABHD4	1
	ABHD5	1
	ABHD6	1
	ABHD7	1
	ABHD8	1
	ABHD9	1
	ABI3BP	1
	ABL1	1	ABL1	ABL1	ABL1	ABL1	ABL1	ABL1	ABL1	ABL1	ABL1	ABL1	ABL1	ABL1
	ABL2	1	ABL2	ABL2	ABL2	ABL2		ABL2	ABL2		ABL2		ABL2
	ABO	1
	ABP1	1				ABP1
	ABTB1	1	ABTB1		ABTB1			ABTB1		ABTB1
	ABTB2	1
	ACAA1	1
	ACAA2	1
	ACACA	1	ACACA		ACACA			ACACA		ACACA
	ACACB	1
	ACAD10	1
	ACAD8	1
	ACAD9	1
	ACADL	1
	ACADM	1				ACADM
	ACADS	1
	ACADSB	1
	ACADVL	1
	ACAS2	1
	ACAS2L	1
	ACAT1	1
	ACAT2	1
	ACBD4	1
	ACBD5	1
	ACBD6	1
	ACBD7	1
	ACCN3	1
	ACE	1
	ACE2	1
	ACF	1
	ACHE	1
	ACLY	1
	ACMSD	1
	ACO1	1
	ACO2	1	ACO2	ACO2
	ACOT6	1
	ACOT9	1
	ACOX1	1
	ACOX2	1
	ACOX3	1
	ACOXL	1
	ACP1	1	ACP1
	ACP2	1	ACP2
	ACP5	1	ACP5
	ACP6	1	ACP6
	ACPL2	1
	ACPP	1	ACPP
	ACPT	1
	ACR	1
	ACRC	1
	ACRV1	1
	ACSL1	1
	ACSL3	1
	ACSL4	1
	ACSL5	1				ACSL5
	ACSL6	1	ACSL6			ACSL6
	ACTN1	1
	ACTN2	1
	ACTN3	1
	ACTN4	1
	ACVR1	1	ACVR1	ACVR1
	ACVR1B	1	ACVR1B	ACVR1B
	ACVR1C	1	ACVR1C	ACVR1C
	ACVR2A	1	ACVR2A	ACVR2A
	ACVR2B	1
	ACVRL1	1	ACVRL1
	ACY1	1
	ACY1L2	1
	ACY3	1
	ACYP1	1
	ACYP2	1
	ADA	1	ADA	ADA
	ADAL	1
	ADAM10	1	ADAM10	ADAM10
	ADAM11	1
	ADAM12	1	ADAM12	ADAM12		ADAM12
	ADAM15	1	ADAM15	ADAM15
	ADAM17	1	ADAM17
	ADAM18	1	ADAM18	ADAM18
	ADAM19	1	ADAM19	ADAM19		ADAM19
	ADAM20	1	ADAM20	ADAM20
	ADAM21	1
	ADAM22	1	ADAM22	ADAM22
	ADAM23	1
	ADAM28	1	ADAM28	ADAM28
	ADAM30	1	ADAM30	ADAM30
	ADAM32	1	ADAM32	ADAM32
	ADAM33	1	ADAM33	ADAM33
	ADAM7	1	ADAM7	ADAM7
	ADAM8	1
	ADAM9	1	ADAM9
	ADAMTS17	1
	ADAMTS9	1	ADAMTS9	ADAMTS9
	ADCK1	1
	ADCK2	1
	ADCK4	1
	ADCK5	1
	ADCY1	1
	ADCY2	1
	ADCY3	1
	ADCY4	1
	ADCY5	1
	ADCY6	1
	ADCY7	1
	ADCY8	1
	ADCY9	1
	ADD1	1	ADD1
	ADD2	1
	ADD3	1
	ADH1A	1	ADH1A	ADH1A
	ADH1B	1
	ADH1C	1
	ADH4	1
	ADH5	1
	ADH6	1	ADH6	ADH6
	ADH7	1	ADH7	ADH7
	ADHFE1	1	ADHFE1	ADHFE1
	ADIPOQ	1
	ADIPOR2	1
	ADK	1	ADK	ADK
	ADPGK	1
	ADPRH	1	ADPRH		ADPRH			ADPRH		ADPRH
	ADPRHL1	1
	ADPRHL2	1
	ADRBK1	1	ADRBK1	ADRBK1
	ADRBK2	1	ADRBK2	ADRBK2
	ADSL	1
	ADSS	1	ADSS	ADSS
	ADSSL1	1
	AEBP1	1
	AEGP	1
	AER61	1
	AFG3L1	1
	AFG3L2	1
	AFMID	1
	AGA	1
	AGBL4	1
	AGC1	1
	AGGF1	1
	AGL	1
	AGMAT	1
	AGPAT1	1
	AGPAT2	1
	AGPAT3	1
	AGPAT4	1
	AGPAT5	1
	AGPAT7	1
	AGPS	1
	AGR2	1
	AGRN	1
	AGT	1
	AGTPBP1	1
	AGXT	1
	AGXT2	1
	AGXT2L1	1
	AHCY	1
	AHCYL1	1
	AHI1	1	AHI1	AHI1
	AHNAK	1
	AHNAK2	1
	AHSA1	1
	AIF1	1
	AIM1	1				AIM1
	AIP1	1
	AK1	1
	AK2	1
	AK3	1
	AK3L1	1	AK3L1	AK3L1
	AK5	1	AK5	AK5
	AKAP12	1	AKAP12	AKAP12	AKAP12	AKAP12		AKAP12		AKAP12	AKAP12			AKAP12
	AKAP13	1	AKAP13	AKAP13	AKAP13			AKAP13	AKAP13		AKAP13		AKAP13
	AKAP6	1	AKAP6	AKAP6		AKAP6
	AKAP9	1	AKAP9	AKAP9		AKAP9
	AKR1A1	1
	AKR1B1	1	AKR1B1		AKR1B1			AKR1B1		AKR1B1
	AKR1B10	1	AKR1B10		AKR1B10			AKR1B10	AKR1B10	AKR1B10
	AKR1C1	1
	AKR1C2	1
	AKR1C3	1
	AKR1C4	1
	AKR1CL1	1
	AKR1CL2	1
	AKR1D1	1
	AKR7A2	1
	AKR7A3	1
	AKT1	1	AKT1		AKT1	AKT1	AKT1	AKT1	AKT1	AKT1	AKT1	AKT1	AKT1	AKT1
	AKT2	1	AKT2		AKT2	AKT2		AKT2	AKT2		AKT2		AKT2
	AKT3	1	AKT3	AKT3	AKT3			AKT3	AKT3		AKT3		AKT3
	ALAD	1
	ALAS1	1
	ALAS2	1
	ALDH16A1	1
	ALDH18A1	1
	ALDH1A1	1	ALDH1A1	ALDH1A1
	ALDH1A2	1
	ALDH1A3	1	ALDH1A3	ALDH1A3
	ALDH1B1	1
	ALDH1L1	1
	ALDH1L2	1
	ALDH2	1	ALDH2	ALDH2
	ALDH3A1	1
	ALDH3A2	1
	ALDH3B1	1
	ALDH3B2	1	ALDH3B2	ALDH3B2
	ALDH4A1	1
	ALDH5A1	1
	ALDH6A1	1
	ALDH7A1	1	ALDH7A1	ALDH7A1
	ALDH8A1	1
	ALDH9A1	1
	ALDOA	1	ALDOA	ALDOA
	ALDOB	1	ALDOB	ALDOB
	ALDOC	1
	ALDRL6	1
	ALG1	1
	ALG12	1
	ALG2	1
	ALG5	1
	ALG8	1
	ALK	1	ALK	ALK		ALK
	ALKBH1	1	ALKBH1	ALKBH1
	ALKBH2	1
	ALLC	1
	ALMS1	1
	ALOX12	1
	ALOX12B	1
	ALOX15	1	ALOX15	ALOX15	ALOX15			ALOX15		ALOX15	ALOX15			ALOX15
	ALOX15B	1
	ALOX5	1	ALOX5		ALOX5		ALOX5					ALOX5
	ALOX5AP	1
	ALOXE3	1	ALOXE3	ALOXE3
	ALPI	1	ALPI
	ALPK2	1	ALPK2	ALPK2
	ALPK3	1	ALPK3	ALPK3
	ALPL	1	ALPL		ALPL			ALPL		ALPL
	ALPP	1	ALPP
	ALPPL2	1	ALPPL2
	ALS2	1	ALS2	ALS2
	ALS2CL	1
	ALS2CR2	1	ALS2CR2	ALS2CR2
	ALS2CR7	1
	ALS4	1
	AMACR	1
	AMBP	1
	AMD1	1
	AMFR	1				AMFR
	AMHR2	1
	AMID	1
	AMIGO1	1
	AMIGO2	1	AMIGO2		AMIGO2		AMIGO2
	AMIGO3	1
	AMMECR1	1
	AMOTL2	1
	AMPD1	1
	AMPD2	1
	AMPD3	1
	AMPH	1
	AMT	1
	AMY2A	1
	AMY2B	1
	ANAPC7	1	ANAPC7
	ANGPT1	1
	ANGPT2	1
	ANGPT4	1	ANGPT4
	ANK1	1	ANK1	ANK1
	ANK2	1
	ANK3	1
	ANKAR	1
	ANKFY1	1
	ANKH	1
	ANKIB1	1
	ANKK1	1	ANKK1	ANKK1
	ANKMY1	1
	ANKMY2	1
	ANKRA2	1
	ANKRD1	1
	ANKRD10	1
	ANKRD11	1
	ANKRD12	1
	ANKRD13	1
	ANKRD15	1
	ANKRD16	1
	ANKRD17	1	ANKRD17	ANKRD17
	ANKRD18A	1
	ANKRD19	1
	ANKRD2	1
	ANKRD20A	1
	ANKRD21	1
	ANKRD22	1
	ANKRD23	1
	ANKRD24	1
	ANKRD25	1
	ANKRD26	1
	ANKRD27	1
	ANKRD28	1
	ANKRD29	1
	ANKRD30A	1
	ANKRD30B	1
	ANKRD31	1
	ANKRD32	1
	ANKRD33	1
	ANKRD35	1
	ANKRD36	1
	ANKRD44	1	ANKRD44	ANKRD44
	ANKRD5	1
	ANKRD6	1
	ANKRD7	1
	ANKS1	1
	ANKS1B	1	ANKS1B		ANKS1B			ANKS1B	ANKS1B
	ANKS4B	1
	ANKS6	1
	ANLN	1
	ANP32E	1	ANP32E
	ANPEP	1
	ANR52_HUMAN	1
	ANTXR1	1
	ANTXR2	1
	ANTXRL	1
	ANUBL1	1
	AOC2	1
	AOC3	1
	AOF1	1
	AOF2	1	AOF2	AOF2
	AOX1	1
	AP1B1	1
	AP1GBP1	1
	APAF1	1	APAF1	APAF1	APAF1			APAF1		APAF1	APAF1			APAF1
	APC2	1	APC2	APC2		APC2
	APCS	1
	APEG1	1
	APEH	1
	APEX1	1	APEX1		APEX1		APEX1					APEX1
	APEX2	1
	APG16L	1
	APG7L	1
	APLP2	1
	APOA1	1
	APOA1BP	1
	APOA5	1
	APOB	1
	APOD	1
	APOE	1	APOE		APOE		APOE
	APP	1	APP
	APPBP1	1
	APPBP2	1
	APRT	1
	APTX	1
	AQP1	1
	AQP10	1
	AQP2	1
	AQP3	1
	AQP4	1
	AQP5	1
	AQP6	1
	AQP7	1
	AQP8	1
	AQP9	1
	AQR	1
	ARAF	1	ARAF	ARAF	ARAF			ARAF	ARAF		ARAF		ARAF
	ARCH	1
	ARD1	1
	ARD1B	1
	ARF1	1	ARF1		ARF1			ARF1		ARF1	ARF1			ARF1
	ARF3	1
	ARF4	1	ARF4
	ARF4L	1
	ARF5	1
	ARF6	1
	ARFGEF1	1	ARFGEF1	ARFGEF1
	ARFGEF2	1				ARFGEF2
	ARFRP1	1
	ARG1	1
	ARG2	1
	ARG99	1
	ARID5B	1
	ARL1	1
	ARL10B	1
	ARL10C	1
	ARL11	1	ARL11		ARL11			ARL11		ARL11
	ARL2L1	1
	ARL3	1
	ARL4A	1
	ARL5	1
	ARL6	1
	ARL7	1
	ARL8	1
	ARL9	1
	ARMC3	1
	ARMC4	1
	ARMCX4	1
	ARNT	1	ARNT	ARNT		ARNT
	ARNT2	1				ARNT2
	ARNTL	1
	ARNTL2	1
	ARPC1A	1
	ARPC1B	1
	ARSA	1
	ARSB	1
	ARSD	1
	ARSE	1
	ARSF	1
	ARSH	1	ARSH	ARSH
	ARSI	1
	ARSJ	1
	ARTS-1	1
	ASAH2	1
	ASAH3	1
	ASAH3L	1
	ASB1	1
	ASB10	1
	ASB11	1	ASB11	ASB11
	ASB12	1
	ASB13	1
	ASB14	1
	ASB15	1	ASB15	ASB15
	ASB16	1
	ASB18	1
	ASB2	1
	ASB3	1	ASB3	ASB3
	ASB4	1
	ASB5	1
	ASB6	1
	ASB7	1
	ASB8	1	ASB8	ASB8
	ASB9	1
	ASCC3L1	1
	ASGR1	1
	ASGR2	1
	ASH1L	1
	ASL	1				ASL
	ASNA1	1
	ASNS	1
	ASPA	1
	ASPH	1
	ASPN	1
	ASRGL1	1
	ASS	1
	ASTL	1
	ASXL2	1
	ASZ1	1
	ATAD1	1
	ATAD2	1
	ATAD2B	1
	ATAD3A	1
	ATE1	1
	ATF7IP	1	ATF7IP	ATF7IP
	ATF7IP2	1
	ATG16L2	1
	ATHL1	1
	ATIC	1	ATIC			ATIC
	ATP10A	1				ATP10A
	ATP10B	1
	ATP10D	1
	ATP11A	1				ATP11A
	ATP11B	1
	ATP11C	1	ATP11C	ATP11C
	ATP12A	1
	ATP13A1	1				ATP13A1
	ATP13A2	1
	ATP13A3	1
	ATP13A4	1
	ATP13A5	1				ATP13A5
	ATP1A1	1
	ATP1A2	1
	ATP1A3	1
	ATP1A4	1
	ATP2A1	1
	ATP2A2	1
	ATP2A3	1
	ATP2B1	1
	ATP2B2	1
	ATP2B3	1
	ATP2B4	1
	ATP2C1	1	ATP2C1		ATP2C1		ATP2C1
	ATP4A	1
	ATP5A1	1
	ATP5B	1
	ATP5C1	1
	ATP5D	1
	ATP5G1	1
	ATP5G2	1
	ATP5G3	1
	ATP5O	1
	ATP6V0A1	1
	ATP6V0A2	1
	ATP6V0A4	1
	ATP6V0B	1
	ATP6V0C	1
	ATP6V0D1	1
	ATP6V0D2	1
	ATP6V1A	1
	ATP6V1B1	1
	ATP6V1B2	1
	ATP6V1D	1
	ATP6V1F	1
	ATP7A	1
	ATP7B	1
	ATP8A1	1
	ATP8A2	1
	ATP8B1	1				ATP8B1
	ATP8B2	1
	ATP8B3	1
	ATP8B4	1
	ATP9A	1
	ATP9B	1
	ATPAF2	1
	ATRN	1
	ATRNL1	1
	AUH	1
	AURKB	1	AURKB	AURKB	AURKB		AURKB	AURKB		AURKB	AURKB	AURKB		AURKB
	AURKC	1	AURKC	AURKC
	AXL	1	AXL	AXL	AXL			AXL	AXL		AXL		AXL
	AZI1	1
	AZI2	1	AZI2
	AZU1	1	AZU1
	B3GNTL1	1
	B4GalNac-T3	1
	B4GALT1	1
	B4GALT2	1
	B4GALT3	1
	B4GALT4	1
	B4GALT5	1
	B4GALT6	1
	B4GALT7	1
	B7	1
	BAAT	1	BAAT	BAAT
	BACH	1
	BAIAP1	1
	BAK1	1	BAK1		BAK1			BAK1		BAK1	BAK1			BAK1
	BARD1	1	BARD1		BARD1			BARD1		BARD1	BARD1			BARD1
	BAT1	1
	BAT2D1	1
	BAT3	1
	BAT4	1
	BAT5	1
	BAT8	1
	BAX	1	BAX	BAX	BAX		BAX	BAX	BAX	BAX	BAX	BAX	BAX	BAX
	BAZ1B	1
	BBOX1	1
	BBS1	1
	BBS2	1
	BBS4	1
	BC002942	1
	BC37295_3	1
	BCAN	1
	BCAP29	1
	BCAR1	1	BCAR1	BCAR1
	BCAT1	1
	BCAT2	1
	BCDO2	1
	BCHE	1
	BCKDHA	1
	BCKDHB	1
	BCL2	1	BCL2		BCL2	BCL2	BCL2	BCL2	BCL2	BCL2	BCL2	BCL2	BCL2	BCL2
	BCL2A1	1
	BCL2L1	1
	BCL2L2	1
	BCL3	1	BCL3		BCL3	BCL3		BCL3	BCL3		BCL3		BCL3
	BCL6	1	BCL6		BCL6	BCL6		BCL6	BCL6		BCL6		BCL6
	BCL9	1	BCL9			BCL9
	BCL9L	1
	BCMO1	1
	BCOR	1	BCOR	BCOR
	BCORL1	1	BCORL1	BCORL1
	BCS1L	1
	BDH	1
	BDP1	1
	BET1	1
	Beta4GalNAc-T4	1
	BFSP1	1
	BFSP2	1
	BG1	1
	BGN	1				BGN
	BGR	1
	BHMT	1
	BHMT2	1
	BICD1	1
	BICD2	1	BICD2	BICD2
	BIN1	1	BIN1	BIN1	BIN1			BIN1		BIN1	BIN1			BIN1
	Bit1	1
	BLK	1	BLK	BLK
	BLM	1	BLM		BLM	BLM	BLM					BLM
	BLMH	1
	BLP1	1
	BLP2	1
	BLVRB	1
	BLZF1	1
	BMP1	1
	BMP2K	1	BMP2K	BMP2K
	BMPER	1
	BMPR1A	1	BMPR1A	BMPR1A	BMPR1A	BMPR1A		BMPR1A		BMPR1A	BMPR1A			BMPR1A
	BMPR1B	1	BMPR1B	BMPR1B	BMPR1B			BMPR1B		BMPR1B	BMPR1B			BMPR1B
	BMPR2	1	BMPR2	BMPR2
	BMX	1	BMX	BMX
	BOC	1
	BOK	1
	BOLL	1
	BOP1	1	BOP1		BOP1		BOP1
	BPGM	1	BPGM
	BPHL	1
	BPNT1	1	BPNT1
	BRAF	1	BRAF	BRAF	BRAF	BRAF	BRAF	BRAF	BRAF		BRAF	BRAF	BRAF
	BRAP	1
	BRCA1	1	BRCA1	BRCA1	BRCA1	BRCA1	BRCA1	BRCA1	BRCA1	BRCA1	BRCA1	BRCA1	BRCA1	BRCA1
	BRCA2	1	BRCA2	BRCA2	BRCA2	BRCA2	BRCA2	BRCA2		BRCA2	BRCA2	BRCA2		BRCA2
	BRF1	1	BRF1		BRF1			BRF1		BRF1
	BRF2	1
	BRIP1	1				BRIP1
	BRSK1	1	BRSK1	BRSK1
	BRSK2	1
	BRUNOL4	1
	BRUNOL5	1
	BRUNOL6	1
	BRWD3	1
	BTAF1	1
	BTBD5	1
	BTBD9	1
	BTD	1
	BTK	1	BTK	BTK
	BTRC	1	BTRC		BTRC			BTRC		BTRC	BTRC			BTRC
	BUB1	1	BUB1	BUB1	BUB1		BUB1					BUB1
	BUB3	1
	BUCS1	1
	BZRAP1	1
	BZRPL1	1
	C10orf118	1
	C10orf12	1
	C10orf125	1
	C10orf129	1
	C10orf28	1
	C10orf3	1
	C10orf32	1
	C10orf33	1
	C10orf39	1
	C10orf59	1
	C10orf64	1
	C10orf65	1
	C10orf79	1
	C10orf80	1
	C10orf83	1
	C10orf89	1
	C10orf94	1
	C10orf96	1
	C11orf24	1
	C11orf30	1	C11orf30	C11orf30	C11orf30			C11orf30	C11orf30		C11orf30		C11orf30
	C11orf41	1
	C11orf8	1
	C11orf9	1
	C12orf10	1
	C12orf29	1
	C12orf5	1	C12orf5	C12orf5	C12orf5			C12orf5		C12orf5	C12orf5			C12orf5
	C13orf11	1
	C13orf23	1
	C13orf24	1
	C13orf7	1
	C13orf8	1
	C14orf101	1
	C14orf111	1
	C14orf114	1
	C14orf121	1
	C14orf123	1
	C14orf124	1
	C14orf126	1
	C14orf138	1
	C14orf143	1
	C14orf145	1
	C14orf148	1
	C14orf149	1
	C14orf150	1
	C14orf155	1
	C14orf156	1
	C14orf159	1
	C14orf160	1
	C14orf166B	1
	C14orf168	1
	C14orf169	1
	C14orf172	1
	C14orf174	1
	C14orf175	1
	C14orf20	1
	C14orf29	1
	C14orf37	1
	C14orf44	1
	C14orf45	1
	C14orf49	1
	C14orf58	1
	C14orf87	1
	C15orf12	1
	C15orf15	1
	C15orf2	1				C15orf2
	C15orf20	1
	C15orf40	1
	C15orf41	1
	C16orf3	1
	C16orf34	1
	C16orf44	1
	C16orf45	1
	C17orf25	1
	C17orf37	1
	C18orf14	1
	C18orf22	1
	C18orf34	1
	C18orf4	1
	C19orf19	1
	C19orf28	1
	C1orf113	1
	C1orf125	1
	C1orf14	1
	C1orf22	1
	C1orf25	1
	C1orf26	1
	C1orf33	1
	C1orf34	1
	C1orf50	1
	C1orf53	1
	C1orf69	1
	C1orf92	1
	C1QA	1
	C1QDC1	1
	C1QR1	1
	C1QTNF1	1
	C1R	1
	C1RL	1
	C1S	1
	C2	1
	C20orf119	1
	C20orf12	1
	C20orf129	1
	C20orf13	1
	C20orf133	1
	C20orf135	1
	C20orf139	1
	C20orf14	1
	C20orf152	1
	C20orf155	1
	C20orf158	1
	C20orf22	1
	C20orf23	1
	C20orf3	1
	C20orf31	1
	C20orf36	1
	C20orf44	1
	C20orf59	1
	C20orf7	1
	C20orf72	1
	C20orf75	1
	C20orf79	1
	C20orf86	1
	C20orf96	1
	C21orf124	1
	C21orf13	1
	C21orf2	1
	C21orf29	1				C21orf29
	C21orf32	1
	C21orf33	1
	C21orf55	1
	C21orf57	1
	C22orf8	1
	C2GNT3	1
	C2orf16	1
	C2orf26	1
	C2orf4	1
	C2orf7	1
	C3	1	C3		C3			C3	C3
	C3orf37	1
	C4orf14	1
	C4orf15	1
	C4orf9	1
	C5	1	C5		C5			C5	C5
	C5orf14	1
	C5orf4	1
	C6orf10	1
	C6orf106	1
	C6orf108	1
	C6orf11	1
	C6orf130	1
	C6orf143	1
	C6orf152	1
	C6orf154	1
	C6orf168	1
	C6orf174	1
	C6orf182	1
	C6orf192	1
	C6orf199	1
	C6orf210	1
	C6orf211	1
	C6orf31	1
	C6orf57	1
	C6orf60	1
	C6orf68	1
	C6orf71	1
	C6orf75	1
	C6orf82	1
	C6orf84	1
	C6orf85	1
	C6orf96	1
	C6orf97	1
	C7orf10	1
	C7orf24	1
	C7orf30	1
	C9orf103	1
	C9orf111	1
	C9orf112	1
	C9orf114	1
	C9orf117	1
	C9orf128	1
	C9orf156	1
	C9orf18	1
	C9orf19	1
	C9orf20	1
	C9orf3	1
	C9orf32	1
	C9orf39	1
	C9orf52	1
	C9orf64	1
	C9orf77	1
	C9orf93	1
	C9orf95	1
	C9orf96	1	C9orf96	C9orf96
	C9orf97	1
	C9orf98	1
	CA1	1
	CA10	1
	CA11	1
	CA12	1	CA12		CA12			CA12		CA12
	CA13	1
	CA14	1
	CA2	1
	CA3	1
	CA4	1
	CA5A	1
	CA5B	1
	CA6	1
	CA7	1
	CA8	1
	CA9	1	CA9		CA9			CA9	CA9	CA9
	CABC1	1	CABC1		CABC1			CABC1		CABC1	CABC1			CABC1
	CABIN1	1	CABIN1
	CABP1	1
	CABP2	1
	CABP4	1
	CABP5	1
	CABP7	1
	CABYR	1
	CACH-1	1
	CACNA1A	1
	CACNA1B	1
	CACNA1C	1
	CACNA1D	1
	CACNA1E	1
	CACNA1F	1	CACNA1F	CACNA1F		CACNA1F
	CACNA1G	1
	CACNA1H	1				CACNA1H
	CACNA1I	1
	CACNA1S	1
	CACNA2D1	1				CACNA2D1
	CACNA2D2	1
	CACNA2D3	1				CACNA2D3
	CACNA2D4	1
	CAD	1	CAD	CAD
	CADPS2	1
	CAGE1	1
	CALB1	1
	CALB2	1
	CALM1	1
	CALM2	1
	CALM3	1
	CALML3	1
	CALML5	1
	CALML6	1
	CALN1	1
	CALR	1	CALR
	CALR3	1
	CAMK1	1	CAMK1	CAMK1
	CAMK1D	1	CAMK1D
	CAMK1G	1	CAMK1G	CAMK1G
	CAMK2A	1	CAMK2A	CAMK2A
	CAMK2B	1	CAMK2B	CAMK2B
	CAMK2D	1	CAMK2D
	CAMK2G	1	CAMK2G	CAMK2G
	CAMK4	1	CAMK4	CAMK4
	CAMKK1	1
	CAMKK2	1	CAMKK2	CAMKK2
	CAMKV	1	CAMKV	CAMKV
	CANX	1
	CAP350	1
	CAPN1	1
	CAPN10	1
	CAPN11	1
	CAPN12	1
	CAPN13	1
	CAPN2	1
	CAPN3	1	CAPN3
	CAPN5	1
	CAPN6	1	CAPN6	CAPN6
	CAPN7	1
	CAPN9	1
	CAPS	1
	CARD10	1	CARD10	CARD10
	CARD11	1	CARD11		CARD11	CARD11		CARD11	CARD11		CARD11		CARD11
	CARD12	1
	CARD14	1	CARD14	CARD14
	CARD15	1
	CARD4	1
	CARD6	1	CARD6	CARD6
	CARD9	1	CARD9	CARD9
	CARHSP1	1	CARHSP1
	CARKL	1
	CARM1	1
	CARS	1	CARS		CARS	CARS		CARS		CARS	CARS			CARS
	CASK	1	CASK	CASK
	CASKIN1	1
	CASKIN2	1
	CASP1	1	CASP1		CASP1		CASP1					CASP1
	CASP10	1	CASP10	CASP10
	CASP5	1	CASP5	CASP5	CASP5		CASP5					CASP5
	CASP7	1	CASP7
	CASP8	1	CASP8	CASP8	CASP8			CASP8	CASP8	CASP8	CASP8		CASP8	CASP8
	CASP8AP2	1	CASP8AP2
	CASR	1
	CAST1	1
	CAT	1
	CATSPER1	1
	CATSPER2	1
	CATSPER3	1
	CATSPER4	1
	CBL	1	CBL		CBL	CBL		CBL	CBL		CBL		CBL
	CBR1	1
	CBR3	1
	CBR4	1
	CBS	1
	CBWD2	1
	CC2D1B	1
	CCBL1	1
	CCDC11	1
	CCDC13	1
	CCDC15	1
	CCDC18	1
	CCDC29	1
	CCDC39	1
	CCDC40	1
	CCDC41	1
	CCDC45	1
	CCDC46	1
	CCDC6	1	CCDC6		CCDC6	CCDC6		CCDC6	CCDC6		CCDC6		CCDC6
	CCDC64	1
	CCDC67	1
	CCDC7	1
	CCDC73	1
	CCDC8	1
	CCHCR1	1
	CCIN	1
	CCM1	1
	CCNB3	1	CCNB3	CCNB3
	CCRK	1
	CCRN4L	1
	CCS	1
	CCT2	1	CCT2	CCT2
	CCT3	1
	CCT4	1
	CCT5	1
	CCT6A	1
	CCT6B	1
	CCT7	1
	CCT8	1
	CD109	1				CD109
	CD207	1
	CD209	1
	CD22	1
	CD248	1
	CD40	1	CD40	CD40
	CD7	1	CD7
	CD72	1
	CD8B1	1
	CD97	1
	CDA	1
	CDA08	1
	CDADC1	1
	CDC14A	1	CDC14A		CDC14A			CDC14A		CDC14A	CDC14A			CDC14A
	CDC14B	1	CDC14B		CDC14B			CDC14B		CDC14B	CDC14B			CDC14B
	CDC16	1	CDC16
	CDC2	1	CDC2		CDC2			CDC2		CDC2	CDC2			CDC2
	CDC20	1
	CDC23	1	CDC23
	CDC27	1	CDC27	CDC27
	CDC2L1	1	CDC2L1	CDC2L1
	CDC2L2	1
	CDC2L5	1	CDC2L5	CDC2L5
	CDC2L6	1	CDC2L6	CDC2L6
	CDC37	1	CDC37
	CDC40	1
	CDC42	1	CDC42		CDC42			CDC42	CDC42		CDC42		CDC42
	CDC42BPA	1	CDC42BPA	CDC42BPA
	CDC42BPB	1	CDC42BPB	CDC42BPB
	CDC42BPG	1	CDC42BPG	CDC42BPG
	CDC6	1	CDC6
	CDC7	1	CDC7	CDC7
	CDCA1	1
	CDH1	1	CDH1	CDH1	CDH1	CDH1		CDH1		CDH1	CDH1			CDH1
	CDH10	1				CDH10
	CDH11	1	CDH11		CDH11	CDH11		CDH11		CDH11	CDH11			CDH11
	CDH12	1
	CDH13	1	CDH13		CDH13			CDH13		CDH13
	CDH15	1
	CDH16	1
	CDH17	1
	CDH18	1
	CDH19	1	CDH19		CDH19			CDH19		CDH19
	CDH2	1	CDH2		CDH2		CDH2
	CDH20	1	CDH20		CDH20	CDH20		CDH20		CDH20
	CDH22	1
	CDH23	1
	CDH24	1
	CDH26	1
	CDH3	1
	CDH4	1	CDH4		CDH4			CDH4		CDH4
	CDH5	1
	CDH6	1
	CDH7	1
	CDH8	1
	CDH9	1
	CDIPT	1
	CDK10	1	CDK10
	CDK2	1	CDK2	CDK2
	CDK3	1	CDK3	CDK3
	CDK4	1	CDK4	CDK4	CDK4	CDK4	CDK4					CDK4
	CDK5	1	CDK5
	CDK5RAP1	1	CDK5RAP1	CDK5RAP1
	CDK5RAP2	1	CDK5RAP2	CDK5RAP2
	CDK6	1	CDK6	CDK6	CDK6	CDK6		CDK6		CDK6	CDK6			CDK6
	CDK7	1	CDK7
	CDK8	1	CDK8	CDK8
	CDK9	1	CDK9
	CDKAL1	1
	CDKL1	1	CDKL1
	CDKL2	1	CDKL2	CDKL2
	CDKL3	1	CDKL3	CDKL3
	CDKL4	1
	CDKL5	1	CDKL5	CDKL5
	CDKN2A	1	CDKN2A	CDKN2A	CDKN2A	CDKN2A	CDKN2A	CDKN2A	CDKN2A	CDKN2A	CDKN2A	CDKN2A	CDKN2A	CDKN2A
	CDKN2C	1	CDKN2C		CDKN2C			CDKN2C		CDKN2C	CDKN2C			CDKN2C
	CDKN2D	1	CDKN2D
	CDKN3	1	CDKN3
	CDO1	1
	CDON	1
	CDR2	1
	CDRT1	1
	CDS1	1
	CDS2	1
	CDV1	1
	CDYL	1
	CDYL2	1
	CEACAM1	1	CEACAM1		CEACAM1			CEACAM1		CEACAM1
	CEACAM5	1
	CEACAM6	1
	CEACAM8	1
	CECR1	1
	CECR2	1
	CEECAM1	1
	CEL	1
	CELSR1	1
	CELSR2	1
	CELSR3	1
	CENPE	1	CENPE	CENPE
	CENPF	1
	CENPH	1
	CENPJ	1
	CENTB1	1
	CENTB2	1
	CENTB5	1
	CENTG1	1
	CENTG2	1
	CENTG3	1
	CEP110	1	CEP110	CEP110		CEP110
	CEP135	1
	Cep152	1
	Cep164	1
	CEP170	1
	CEP2	1
	CEP290	1
	Cep63	1
	Cep70	1
	Cep72	1
	CEP78	1
	CEPT1	1
	CERK	1	CERK	CERK
	CES1	1
	CES2	1
	CES4	1
	CESK1	1
	CETN1	1
	CETN2	1
	CETN3	1
	CFI	1
	CFTR	1	CFTR		CFTR		CFTR
	CGI-14	1
	CGI-143	1
	CGI-41	1
	CGI-51	1
	CGN	1
	CGNL1	1
	CH25H	1
	CHAC2	1
	CHAD	1
	CHAF1B	1
	CHAT	1
	CHC1	1
	CHC1L	1
	CHD1	1	CHD1	CHD1
	CHD1L	1	CHD1L	CHD1L	CHD1L			CHD1L	CHD1L		CHD1L		CHD1L
	CHD2	1
	CHD3	1
	CHD4	1
	CHD5	1	CHD5	CHD5	CHD5	CHD5		CHD5		CHD5	CHD5			CHD5
	CHD6	1	CHD6	CHD6
	CHD7	1
	CHD8	1	CHD8	CHD8
	CHD9	1	CHD9	CHD9
	CHDH	1
	CHEK1	1	CHEK1		CHEK1		CHEK1					CHEK1
	CHEK2	1	CHEK2		CHEK2	CHEK2	CHEK2	CHEK2		CHEK2	CHEK2	CHEK2		CHEK2
	CHFR	1	CHFR	CHFR	CHFR		CHFR	CHFR		CHFR	CHFR	CHFR		CHFR
	CHI3L1	1
	CHI3L2	1
	CHIA	1
	CHIT1	1
	CHKB	1
	CHL1	1				CHL1
	CHODL	1
	CHP	1
	CHPT1	1
	CHRNA1	1
	CHRNA10	1
	CHRNA2	1
	CHRNA3	1
	CHRNA4	1
	CHRNA5	1
	CHRNA6	1
	CHRNA7	1
	CHRNA9	1
	CHRNB2	1
	CHRNB3	1
	CHRNB4	1
	CHRND	1
	CHRNE	1
	CHRNG	1
	CHST10	1
	CHST11	1
	CHST3	1
	CHST4	1
	CHST8	1
	CHST9	1
	CHTF18	1
	CHUK	1	CHUK	CHUK	CHUK		CHUK					CHUK
	CIAS1	1
	CIB3	1
	CIC	1				CIC
	CIRBP	1
	CIRH1A	1
	CIT	1	CIT	CIT
	CKAP4	1	CKAP4		CKAP4			CKAP4		CKAP4
	CKB	1
	CKM	1
	CKMT1	1
	CKMT1A	1
	CKMT2	1
	CLCA1	1	CLCA1
	CLCA2	1	CLCA2		CLCA2			CLCA2		CLCA2
	CLCA4	1
	CLCN1	1
	CLCN2	1
	CLCN3	1				CLCN3
	CLCN4	1	CLCN4	CLCN4
	CLCN5	1	CLCN5	CLCN5
	CLCN6	1
	CLCN7	1
	CLCNKA	1
	CLCNKB	1
	CLEC10A	1
	CLEC3A	1
	CLEC3B	1
	CLEC4A	1
	CLEC4C	1
	CLEC4D	1
	CLEC4E	1
	CLEC4F	1
	CLEC4M	1
	CLEC6A	1
	CLGN	1
	CLIC1	1
	CLIC2	1	CLIC2	CLIC2
	CLIC3	1
	CLIC4	1
	CLIC5	1
	CLIC6	1
	CLIPR-59	1
	CLK1	1	CLK1
	CLK2	1
	CLK3	1
	CLK4	1
	CLN8	1
	CLOCK	1
	CLPP	1
	CLPX	1
	CLSTN1	1
	CLSTN2	1				CLSTN2
	CLSTN3	1
	CLYBL	1
	CMA1	1
	CMAS	1
	CMIP	1
	CML2	1
	CMYA3	1
	CMYA5	1
	CNDP1	1
	CNDP2	1
	CNGA1	1
	CNGA2	1	CNGA2	CNGA2
	CNGA3	1
	CNGA4	1
	CNGB1	1
	CNGB3	1
	CNNM1	1
	CNNM2	1
	CNNM3	1
	CNNM4	1				CNNM4
	CNOT6	1
	CNOT6L	1
	CNTN1	1	CNTN1	CNTN1
	CNTN2	1
	CNTN3	1				CNTN3
	CNTN4	1				CNTN4
	CNTN5	1	CNTN5	CNTN5		CNTN5
	CNTN6	1				CNTN6
	COASY	1
	COBLL1	1
	COCH	1
	COG8	1
	COL11A1	1				COL11A1
	COL11A2	1
	COL12A1	1
	COL13A1	1
	COL14A1	1	COL14A1	COL14A1
	COL16A1	1
	COL17A1	1	COL17A1
	COL18A1	1
	COL19A1	1				COL19A1
	COL1A1	1	COL1A1			COL1A1
	COL1A2	1	COL1A2
	COL20A1	1
	COL21A1	1
	COL22A1	1
	COL23A1	1
	COL24A1	1
	COL25A1	1
	COL27A1	1
	COL28A1	1
	COL2A1	1
	COL3A1	1				COL3A1
	COL4A1	1	COL4A1	COL4A1
	COL4A2	1
	COL4A3	1	COL4A3	COL4A3
	COL4A4	1
	COL4A5	1
	COL4A6	1	COL4A6	COL4A6
	COL5A1	1				COL5A1
	COL5A2	1
	COL5A3	1
	COL6A1	1
	COL6A2	1
	COL6A3	1
	COL7A1	1				COL7A1
	COL8A2	1
	COL9A1	1
	COL9A2	1
	COL9A3	1
	COLEC10	1
	COLEC11	1
	COLEC12	1
	COLM	1
	COLQ	1
	COMP	1
	COMT	1
	COMTD1	1
	COPA	1
	COPB2	1
	COPS2	1	COPS2	COPS2	COPS2			COPS2		COPS2	COPS2			COPS2
	COQ10A	1
	COQ2	1
	COQ3	1
	COQ4	1
	COQ5	1
	COQ6	1
	COQ7	1
	COQ9	1
	CORIN	1
	CORO1A	1
	CORO1C	1	CORO1C	CORO1C
	CORO2A	1
	CORO2B	1
	CORO7	1
	COX10	1
	COX11	1
	COX15	1
	CP	1
	CPA1	1
	CPA2	1
	CPA3	1
	CPA4	1
	CPA5	1
	CPA6	1
	CPAMD8	1				CPAMD8
	CPB1	1
	CPB2	1	CPB2		CPB2		CPB2
	CPD	1
	CPE	1
	CPM	1
	CPN1	1	CPN1	CPN1
	CPN2	1
	CPO	1
	CPOX	1
	CPS1	1
	CPSF2	1
	CPSF3	1	CPSF3		CPSF3			CPSF3		CPSF3
	CPSF6	1
	CPT1A	1
	CPT1B	1
	CPT1C	1
	CPT2	1
	CPVL	1
	CPXM	1
	CPXM2	1
	CPZ	1
	CRAT	1
	CRB1	1
	CRB2	1
	CRBN	1
	CRELD1	1
	CRISP1	1
	CRISP2	1
	CRISP3	1
	CRISPLD1	1
	CRISPLD2	1
	CRK7	1
	CRMP1	1
	CRNKL1	1
	CROCC	1
	CROT	1
	CRP	1	CRP		CRP		CRP
	CRTAC1	1
	CRY1	1
	CRY2	1
	CRYAA	1
	CRYAB	1	CRYAB
	CRYBA1	1
	CRYBA4	1
	CRYBB1	1
	CRYBB2	1
	CRYBB3	1
	CRYGA	1
	CRYGB	1
	CRYGC	1
	CRYGD	1
	CRYGN	1
	CRYGS	1
	CRYL1	1
	CRYM	1
	CRYZ	1
	CRYZL1	1
	CS	1
	CSAD	1
	CSDA	1
	CSE-C	1
	CSEN	1
	CSF1	1	CSF1
	CSF1R	1	CSF1R	CSF1R	CSF1R			CSF1R	CSF1R		CSF1R		CSF1R
	CSH1	1
	CSH2	1
	CSHL1	1
	CSK	1	CSK	CSK
	CSMD1	1
	CSMD2	1
	CSMD3	1	CSMD3	CSMD3		CSMD3
	CSNK1A1	1	CSNK1A1	CSNK1A1
	CSNK1A1L	1
	CSNK1D	1	CSNK1D	CSNK1D
	CSNK1E	1	CSNK1E	CSNK1E
	CSNK1G1	1
	CSNK1G2	1	CSNK1G2
	CSNK1G3	1
	CSNK2A1	1	CSNK2A1
	CSNK2A2	1	CSNK2A2
	CSPG2	1
	CSPG3	1
	CSPG4	1
	CSPG6	1
	CSRP2BP	1
	CSS3	1
	CSTF1	1
	CSTF2	1
	CSTF2T	1
	CTAGE5	1
	CTBP1	1	CTBP1
	CTBP2	1	CTBP2
	CTBS	1
	CTDSP1	1	CTDSP1
	CTDSP2	1	CTDSP2
	CTDSPL	1	CTDSPL		CTDSPL			CTDSPL		CTDSPL
	CTGLF2	1
	CTH	1
	CTHRC1	1
	CTMP	1
	CTNND2	1	CTNND2	CTNND2
	CTPS	1
	CTPS2	1
	CTRB1	1
	CTRC	1
	CTRL	1
	CTSB	1
	CTSC	1
	CTSE	1
	CTSF	1
	CTSG	1
	CTSH	1
	CTSK	1
	CTSL	1
	CTSL1	1
	CTSL2	1
	CTSL3	1
	CTSO	1
	CTSS	1
	CTSW	1
	CTSZ	1	CTSZ	CTSZ
	CTTN	1	CTTN		CTTN			CTTN	CTTN		CTTN		CTTN
	CTTNBP2	1
	CUBN	1
	CUGBP1	1
	CUGBP2	1
	CUTC	1
	CUTL1	1
	CUTL2	1
	CUZD1	1
	CWF19L1	1
	CWF19L2	1
	CXorf15	1	CXorf15	CXorf15
	CXorf34	1
	CYB5	1
	CYB5-M	1
	CYB5R2	1
	CYBB	1	CYBB	CYBB
	CYC1	1
	CYCS	1	CYCS	CYCS
	CYCSP52	1
	CYGB	1	CYGB		CYGB			CYGB		CYGB
	CYLN2	1
	CYP11A1	1	CYP11A1		CYP11A1		CYP11A1
	CYP11B1	1
	CYP11B2	1
	CYP17A1	1
	CYP19A1	1
	CYP1A1	1				CYP1A1
	CYP1A2	1
	CYP1B1	1
	CYP20A1	1
	CYP24A1	1	CYP24A1	CYP24A1	CYP24A1			CYP24A1	CYP24A1		CYP24A1		CYP24A1
	CYP26A1	1
	CYP26B1	1
	CYP26C1	1
	CYP27A1	1
	CYP27B1	1	CYP27B1		CYP27B1			CYP27B1		CYP27B1
	CYP2A13	1
	CYP2A6	1
	CYP2A7	1
	CYP2B6	1
	CYP2C18	1
	CYP2C19	1
	CYP2C8	1
	CYP2C9	1
	CYP2D6	1
	CYP2E1	1
	CYP2F1	1
	CYP2J2	1
	CYP2R1	1
	CYP2S1	1
	CYP2U1	1
	CYP2W1	1
	CYP39A1	1
	CYP3A4	1
	CYP3A43	1
	CYP3A5	1
	CYP3A7	1
	CYP46A1	1
	CYP4A11	1
	CYP4A22	1
	CYP4B1	1
	CYP4F11	1
	CYP4F12	1
	CYP4F2	1
	CYP4F3	1
	CYP4F8	1
	CYP4V2	1
	CYP4X1	1
	CYP4Z1	1
	CYP51A1	1
	CYP7A1	1
	CYP7B1	1
	CYP8B1	1
	D4ST1	1
	DAAM1	1	DAAM1
	DAAM2	1	DAAM2	DAAM2
	DAG1	1
	DALRD3	1
	DAO	1
	DAP13	1
	DAPK1	1	DAPK1	DAPK1	DAPK1			DAPK1	DAPK1	DAPK1	DAPK1		DAPK1	DAPK1
	DAPK2	1	DAPK2	DAPK2
	DAPK3	1	DAPK3	DAPK3
	DARS	1
	DAZAP1	1
	DAZL	1
	DBI	1
	DBR1	1
	DBT	1
	DCAMKL1	1
	DCAMKL2	1
	DCBLD2	1
	DCC	1	DCC		DCC			DCC		DCC
	DCHS1	1
	DCHS2	1
	DCI	1
	DCK	1
	DCLK3	1	DCLK3	DCLK3
	DCLRE1A	1	DCLRE1A	DCLRE1A	DCLRE1A		DCLRE1A					DCLRE1A
	DCLRE1B	1
	DCN	1	DCN	DCN
	DCP1A	1
	DCT	1
	DCTD	1
	DCTN1	1
	DCTN6	1
	DCXR	1
	DDAH1	1
	DDAH2	1
	DDB2	1	DDB2	DDB2	DDB2	DDB2		DDB2	DDB2		DDB2		DDB2
	DDC	1
	DDEF1	1	DDEF1
	DDEF2	1
	DDEFL1	1
	DDO	1
	DDR1	1	DDR1	DDR1
	DDR2	1	DDR2	DDR2
	DDT	1
	DDX1	1	DDX1	DDX1
	DDX10	1	DDX10			DDX10
	DDX11	1	DDX11		DDX11		DDX11					DDX11
	DDX12	1
	DDX17	1	DDX17	DDX17
	DDX18	1	DDX18	DDX18
	DDX19	1
	DDX20	1	DDX20	DDX20
	DDX21	1	DDX21	DDX21
	DDX23	1	DDX23	DDX23
	DDX24	1	DDX24	DDX24
	DDX25	1
	DDX27	1	DDX27	DDX27
	DDX28	1	DDX28	DDX28
	DDX31	1
	DDX39	1
	DDX3X	1	DDX3X	DDX3X	DDX3X			DDX3X		DDX3X	DDX3X			DDX3X
	DDX4	1	DDX4	DDX4
	DDX41	1
	DDX42	1	DDX42	DDX42
	DDX43	1	DDX43	DDX43
	DDX46	1
	DDX47	1
	DDX48	1
	DDX49	1
	DDX5	1	DDX5	DDX5
	DDX50	1
	DDX51	1	DDX51	DDX51
	DDX52	1
	DDX53	1
	DDX54	1	DDX54	DDX54
	DDX55	1
	DDX56	1
	DDX58	1
	DDX6	1	DDX6		DDX6	DDX6		DDX6	DDX6		DDX6		DDX6
	DEADC1	1
	DECR1	1
	DECR2	1
	DEGS1	1
	DEGS2	1
	DELGEF	1
	DEPC-1	1
	DEPDC2	1	DEPDC2	DEPDC2
	DEPDC6	1
	DERA	1
	DES	1
	DF	1
	DGAT2	1
	DGKB	1	DGKB	DGKB
	DGKD	1	DGKD	DGKD
	DGKE	1	DGKE	DGKE
	DGKG	1	DGKG	DGKG
	DGKH	1
	DGKI	1	DGKI	DGKI
	DGKZ	1	DGKZ	DGKZ
	DGUOK	1
	DHCR24	1
	DHCR7	1
	DHDDS	1
	DHDH	1
	DHFR	1	DHFR		DHFR		DHFR					DHFR
	DHFRL1	1
	DHODH	1
	DHPS	1
	DHRS1	1
	DHRS10	1
	DHRS2	1
	DHRS3	1
	DHRS4	1
	DHRS4L2	1
	DHRS6	1
	DHRS7	1
	DHRS7C	1
	DHRS8	1
	DHRS9	1
	DHTKD1	1
	DHX15	1
	DHX16	1	DHX16	DHX16
	DHX29	1
	DHX30	1	DHX30	DHX30
	DHX32	1	DHX32	DHX32
	DHX33	1
	DHX34	1	DHX34		DHX34			DHX34		DHX34	DHX34			DHX34
	DHX35	1	DHX35	DHX35
	DHX36	1	DHX36	DHX36
	DHX37	1
	DHX38	1
	DHX40	1
	DHX57	1	DHX57	DHX57
	DHX8	1
	DHX9	1	DHX9		DHX9			DHX9		DHX9
	DIA1	1
	DICER1	1	DICER1	DICER1
	DIO1	1
	DIO2	1	DIO2		DIO2		DIO2
	DIO3	1
	DIP2A	1
	DIP2B	1
	DIRAS1	1	DIRAS1		DIRAS1			DIRAS1		DIRAS1	DIRAS1			DIRAS1
	DIRAS2	1
	DIRAS3	1	DIRAS3		DIRAS3			DIRAS3		DIRAS3	DIRAS3			DIRAS3
	DIRC2	1
	DISP1	1
	DIXDC1	1
	dJ222E13.1	1
	DJ467N11.1	1
	DKC1	1
	DKFZp313G1735	1
	DKFZp434B1231	1
	DKFZP434G1415	1
	DKFZP434K1172	1
	DKFZP434K1421	1
	DKFZp434K1815	1
	DKFZP434L0117	1
	DKFZP434L1717	1
	DKFZp434N062	1
	DKFZp451J0118	1
	DKFZp547A023	1
	DKFZp547E052	1
	DKFZP547N043	1
	DKFZP564B1023	1
	DKFZp564I1922	1
	DKFZP564J0123	1
	DKFZP564O243	1
	DKFZP566E144	1
	DKFZP566M114	1
	DKFZP566N034	1
	DKFZp566O084	1
	DKFZP586A0522	1
	DKFZP586B1621	1
	DKFZP586D0919	1
	DKFZP586H2123	1
	DKFZp586M1819	1
	DKFZp686D0972	1
	DKFZp686L1814	1
	DKFZp686L1818	1
	DKFZp727A071	1
	DKFZp761A078	1
	DKFZp761B107	1
	DKFZp761L1417	1
	DKFZp761N1114	1
	DKFZp761O0113	1
	DKFZp761P1121	1
	DKFZp762A217	1
	DKFZp779B1634	1
	DKFZp781N1041	1
	DLAT	1
	DLD	1
	DLG1	1	DLG1
	DLG2	1	DLG2
	DLG3	1				DLG3
	DLG4	1	DLG4
	DLG5	1
	DLK1	1
	DLL1	1	DLL1
	DLL3	1	DLL3	DLL3
	DLL4	1	DLL4
	DLST	1
	DMBT1	1
	DMC1	1	DMC1		DMC1		DMC1
	DMD	1
	DMGDH	1
	DMN	1
	DMP1	1
	DMPK	1	DMPK	DMPK	DMPK		DMPK					DMPK
	DMRTB1	1
	DMTF1	1	DMTF1		DMTF1			DMTF1		DMTF1
	DMWD	1
	DMXL1	1
	DMXL2	1
	DNA2L	1
	DNAI2	1
	DNAJA1	1
	DNAJA2	1	DNAJA2	DNAJA2
	DNAJA3	1	DNAJA3	DNAJA3	DNAJA3			DNAJA3		DNAJA3	DNAJA3			DNAJA3
	DNAJA4	1	DNAJA4	DNAJA4
	DNAJA5	1
	DNAJB1	1
	DNAJB11	1	DNAJB11	DNAJB11
	DNAJB12	1
	DNAJB2	1
	DNAJB4	1	DNAJB4		DNAJB4			DNAJB4		DNAJB4	DNAJB4			DNAJB4
	DNAJB5	1
	DNAJB6	1
	DNAJB7	1
	DNAJB8	1
	DNAJB9	1
	DNAJC1	1	DNAJC1	DNAJC1
	DNAJC10	1
	DNAJC11	1	DNAJC11		DNAJC11			DNAJC11		DNAJC11	DNAJC11			DNAJC11
	DNAJC12	1
	DNAJC13	1
	DNAJC14	1	DNAJC14	DNAJC14
	DNAJC16	1	DNAJC16	DNAJC16
	DNAJC19	1
	DNAJC3	1	DNAJC3
	DNAJC4	1
	DNAJC5	1
	DNAJC5B	1
	DNAJC5G	1	DNAJC5G	DNAJC5G
	DNAJC6	1	DNAJC6	DNAJC6
	DNAJC7	1
	DNAJC8	1
	DNAJC9	1
	DNAJD1	1
	DNALI1	1
	DNASE1	1
	DNASE1L1	1
	DNASE1L2	1
	DNASE1L3	1
	DNASE2	1
	DNASE2B	1
	DNCH1	1
	DNCI1	1
	DNER	1
	DNMT1	1	DNMT1	DNMT1	DNMT1		DNMT1	DNMT1		DNMT1	DNMT1	DNMT1		DNMT1
	DNMT2	1
	DNMT3A	1
	DNMT3B	1	DNMT3B	DNMT3B	DNMT3B		DNMT3B	DNMT3B	DNMT3B	DNMT3B	DNMT3B	DNMT3B	DNMT3B	DNMT3B
	DNPEP	1
	DNTTIP2	1
	DOC1	1
	DOT1L	1	DOT1L	DOT1L
	DP58	1
	DPAGT1	1				DPAGT1
	DPEP1	1
	DPEP2	1
	DPEP3	1
	DPH2L2	1
	DPH5	1
	DPM1	1
	DPP10	1				DPP10
	DPP4	1	DPP4		DPP4			DPP4		DPP4
	DPP6	1				DPP6
	DPP8	1
	DPP9	1
	DPYD	1	DPYD		DPYD	DPYD	DPYD					DPYD
	DPYS	1
	DPYSL2	1
	DPYSL3	1
	DPYSL4	1
	DPYSL5	1
	DQX1	1
	DRB1	1
	DRE1	1
	DREV1	1
	DRG1	1
	DRG2	1
	DSC1	1
	DSC2	1
	DSC3	1
	DSCAM	1
	DSCAML1	1				DSCAML1
	DSG1	1
	DSG2	1
	DSG3	1
	DSG4	1				DSG4
	DSP	1	DSP
	DSPG3	1
	DSPP	1
	DTWD2	1
	DULLARD	1
	DUOX1	1
	DUOX2	1
	DUPD1	1
	DUS1L	1
	DUS3L	1
	DUSP1	1	DUSP1
	DUSP10	1	DUSP10
	DUSP12	1	DUSP12	DUSP12
	DUSP13	1	DUSP13
	DUSP14	1	DUSP14
	DUSP15	1	DUSP15
	DUSP16	1	DUSP16
	DUSP18	1	DUSP18
	DUSP19	1	DUSP19
	DUSP2	1	DUSP2
	DUSP21	1	DUSP21	DUSP21
	DUSP22	1	DUSP22	DUSP22
	DUSP23	1	DUSP23	DUSP23
	DUSP3	1	DUSP3
	DUSP4	1	DUSP4
	DUSP5	1	DUSP5
	DUSP6	1	DUSP6		DUSP6			DUSP6		DUSP6	DUSP6			DUSP6
	DUSP7	1	DUSP7
	DUSP8	1
	DUSP9	1	DUSP9
	DUT	1
	DYNC1I2	1
	DYRK1A	1	DYRK1A
	DYRK1B	1	DYRK1B	DYRK1B
	DYRK2	1	DYRK2	DYRK2
	DYRK3	1	DYRK3	DYRK3
	DYRK4	1	DYRK4	DYRK4
	DYSFIP1	1
	DZIP1	1
	EBF3	1
	EBSP	1
	ECE1	1
	ECE2	1
	ECEL1	1
	ECGF1	1
	ECH1	1
	ECHDC1	1
	ECHDC2	1
	ECHDC3	1
	ECHS1	1
	ECM2	1	ECM2	ECM2
	EDARADD	1
	EDEM1	1
	EDF1	1
	EEA1	1
	EED	1	EED	EED
	EEF1A1	1	EEF1A1		EEF1A1			EEF1A1		EEF1A1	EEF1A1			EEF1A1
	EEF1A2	1	EEF1A2		EEF1A2			EEF1A2	EEF1A2
	EEF1G	1
	EEF2	1
	EEF2K	1	EEF2K	EEF2K
	EEFSEC	1
	EFCAB2	1
	EFEMP1	1
	EFEMP2	1
	EFHC1	1
	EFTUD1	1
	EGF	1	EGF
	EGFL4	1
	EGFL6	1
	EGFL8	1
	EGFR	1	EGFR	EGFR	EGFR	EGFR	EGFR	EGFR	EGFR	EGFR	EGFR	EGFR	EGFR	EGFR
	EGLN1	1	EGLN1		EGLN1			EGLN1		EGLN1	EGLN1			EGLN1
	EGLN2	1
	EGLN3	1
	EGR4	1
	EHBP1L1	1
	EHD1	1
	EHD2	1
	EHD3	1
	EHD4	1
	EHHADH	1
	EHMT1	1
	EIF1AX	1
	EIF2AK1	1	EIF2AK1	EIF2AK1
	EIF2AK2	1	EIF2AK2	EIF2AK2	EIF2AK2			EIF2AK2		EIF2AK2	EIF2AK2			EIF2AK2
	EIF2AK3	1
	EIF2AK4	1	EIF2AK4	EIF2AK4
	EIF2B1	1
	EIF2B2	1
	EIF2B3	1
	EIF2B4	1
	EIF2B5	1
	EIF2S1	1
	EIF2S2	1
	EIF2S3	1	EIF2S3	EIF2S3
	EIF3S2	1	EIF3S2
	EIF3S4	1
	EIF3S9	1
	EIF4A1	1
	EIF4A2	1	EIF4A2	EIF4A2		EIF4A2
	EIF4EBP3	1
	EIF5	1
	EIF5A	1
	EIF5A2	1
	EIF5B	1
	ELA1	1
	ELA2	1
[truncated: 18,261 more rows]
